# Supplementary material for: Ribosomal RNA Pseudouridylation: Will Newly Available Methods Finally Define the Contribution of This Modification to Human Ribosome Plasticity?
Source: Front Genet. 2022 Jun 1;13:920987. doi: 10.3389/fgene.2022.920987 (PMC9198423; doi:10.3389/fgene.2022.920987)
Supplement: Supplementary file 1 [file Table1.xlsx]

## Sheet: Foglio1
	SITE-SPECIFIC TECHNIQUES FOR PSEUDOURIDINE DETECTION
	METHOD	PRINCIPLE	ADVANTAGE	DISADVANTAGE	RNA CLASS	QUANTITATIVE DETECTION	REFERENCE
	Low throughput
	CID-MS	Characteristic fragmentation pattern of ψ after collision-induced dissociation and mass spectrometry	Direct sequencing of RNA	Not quantitative	snRNA	-	Taucher et al., 2011
	SILNA-MS	A mix of an equal amount of RNA and synthetic radiolabelled RNA is digested and analyzed by LC-MS. The detection of distinct MS spectrum is characteristic for each post transcriptional modification	High sensitivity (identification of modification above 5%)	Sophisticated instrumentation and expertise. Large amount of RNA	rRNA, tRNA	++	Taoka et al., 2018
	CMC-RT	Formation of a bulky adduct by CMC to pseudouridine causing a block in reverse transcription of cDNA	Applicability to complex mixtures of RNA	Low sensitivity and low specificity due to instable CMC derivatization	all classes	+	Bakin & Ofengand, 1998; Deryusheva et al., 2012
	CLAP	Adapted CMC-RT method by ligation of oligonucleotide			lncRNA, mRNA	+	Zhang et al., 2019
	High throughput
	Pseudo-seq	Formation of a bulky adduct by CMC to pseudouridine causing a block in reverse transcription of cDNA	Investigation of transcriptome pseudouridylation	Low sensitivity due to instable CMC derivatization	ncRNA, mRNA		Carlile et al., 2014
	ψ-Seq					+	Schwartz et al., 2014
	PSI-Seq						Lovejoy et al., 2014
	CeU-Seq	Formation of a bulky adduct by biotinylated-CMC to pseudouridine, allowing enrichment of modified RNA fragments, followed by a block in reverse transcription of cDNA	Increased sensitivity by pre-enrichment step		ncRNA, mRNA	++	Li et al., 2015
	PA-ψ-Seq	Antibody recognition of ψ residues and UV light crosslinking	Suitable for mRNAs with a low input RNA requirement	Low sensitivity	ncRNA, mRNA	+	Martinez Campos et al., 2021
	RBS-Seq	Bisulfite adduction to ψ, ribose ring opening leading to base skipping in cDNA synthesis	Efficient chemical treatment for simultaneous detection of psi, m1A and m5C	Not suitable for RNA rich in modifications as rRNA	mRNA	++	Khoddami et al., 2019
	HydraPsiSeq	RNA cleavage at uridine by hydrazine followed by aniline treatment	High sensitivity and specificity	Not suitable for low abundant transcripts	rRNA, tRNA	++	Marchand et al., 2020
	third NGS	Single-molecule sequencing (single-molecule real time in nanowells and nanopore sequencing)	Very long reads (>10,000nt), native RNA	Low precision	all classes	-	Schwartz and Motorin, 2017; Motorin and Marchand, 2021
	LEGEND
	-, +, ++	not quantitative, semiquantitative and quantitative method, respectively
	all acronymes of the techniques are specified in the text, in the "Pseudouridylation detection methods" section.
														0
